# Supplementary material for: A Parametric Study of Droplet Directional Detachment on Inverted Wedge Patterns with Wettability Contrast
Source: Micromachines (Basel). 2026 May 7;17(5):575. doi: 10.3390/mi17050575 (PMC13208877; doi:10.3390/mi17050575)
Supplement: Supplementary file 1 [file micromachines-17-00575-s001.zip]

Archive with 3 entries (2 files):
- Supplementary Videos/
- Supplementary Videos/Video S1  Four distinct droplet detachment mechanisms.mp4
- Supplementary Videos/Video S2 Droplet detachment behaviors on different wettability substrates.mp4
